# Supplementary material for: Identification of a HIV-1 circulating BF1 recombinant form (CRF75_BF1) of Brazilian origin that also circulates in Southwestern Europe
Source: Front Microbiol. 2023 Nov 30;14:1301374. doi: 10.3389/fmicb.2023.1301374 (PMC10731470; doi:10.3389/fmicb.2023.1301374)
Supplement: Supplementary file 1 [file Table_1.XLSX]

## Sheet: GenBank_secuencias
CRF/subtype references	Virus name	GenBank accession
12_BF	A32879	AF408629
12_BF	ARMA159	AF385936
17_BF1	ARMA038	AY037281
17_BF1	PY02_PSP0096	EU581823
28_BF1	BREPM12313	DQ085872
28_BF1	BREPM12817	DQ085874
29_BF1	0264RI	JF804807
29_BF1	0647SV	JF804811
38_BF1	UY04_4022	FJ213782
38_BF1	UY05_4752	FJ213780
39_BF1	03BRRJ103	EU735534
39_BF1	04BRRJ179	EU735535
40_BF1	04BRRJ115	EU735538
40_BF1	04BRSQ46	EU735540
42_BF1	luBF_05_03	EU170155
42_BF1	luBF_19_06	EU170138
44_BF1	CH80	FJ358521
44_BF1	CH12	AY536235
46_BF1	01BR125	DQ358802
46_BF1	01BRRJUD508	MG365771
47_BF1	P1942	GQ372987
47_BF1	X2457_2	FJ670529
66_BF1	02PY_PSP0094	JN251903
66_BF1	X4352_2	MK298150
70_BF1	10BR_PE004	KJ849758
70_BF1	10BR_RJ046	KJ849809
71_BF1	10BR_PE088	KJ849776
71_BF1	10BR_SP026	KT427816
72_BF1	10BR_MG002	KJ671534
72_BF1	10BR_MG004	KJ671535
89_BF1	BOL0137	AY037271
89_BF1	P3177	KX818200
90_BF1	BRTO10_66	KY628225
90_BF1	BRGOAP801	KY628223
99_BF1	BRGO4028	MH986014
99_BF1	BRGO4056	MH986013
122_BF1	10BR_MG003	KJ671533
122_BF1	X2632_4	KC113006
A1	PS1044_Day0	DQ676872
A1	92UG037	AB253429
B	HXB2_LAI_IIIB_BRU	K03455
B	BK132	AY173951
C	ETH2220	U46016
C	04ZASK146	AY772699
D	ELI	K03454
D	94UG114	U88824
F1	VI850	AF077336
F1	93BR020_1	AF005494
G	DRCBL	AF084936
G	HH8793_12_1	AF061641
H	VI991	AF190127
H	056	AF005496
J	04CMU11421	GU237072
J	SE9280_7887	AF082394
K	97ZR_EQTB11	AJ249235
K	96CM_MP535	AJ249239
SIVcpz	SIVcpzMB66	DQ373063
CRF75_BF1/CRF75_BF1-like viruses
	patient_3705	EF376436,EF376761
	patient_3962	EF376350,EF376675
	patient_4530	EF376472,EF376797
	patient_616	EF376455,EF376780
	62136	GU595157
	53143	GU595149
	58736	GU595160
	CAS_1343_4_1247	FJ030692
	Min70	AY359519
	F1_0076517683050872	MF403327
	F1_0137523350447777	MF403301
	F1_1008273823179738	MF403324
	F1_1067171362097219	MF403328
	F1_5138556014723138	MF403322
	F1_6120634832282846	MF403297
	HCB-7012029219	JX271379
	HCB-7062088110	JX271377
	HI2016-28	MG572007
	152822	MT570379
	152884	MT570403
	RJ2_0023_P09	JQ237950
	BR02RJ41	AY285118,AY285119
	BR02RJ48	AY285135,AY285136
	BREPM1141_V1	HQ585048
	EP404	JN195962
	12BRRJGN01	KX357219
	07RJ140729	KEXV01008275
	11SP149826	KEXV01015283
	BRSP1344-14	KX838708,MG212035
	04DF150362	KEXV01002494
	07RJ151964	KEXV01008558
	07RJ151973	KEXV01008561
	08RJ150352	KEXV01009074
	10SP151289	KEXV01011933
	11SP151122	KEXV01015962
	24PA150202	KEXV01029540
	BR6417H_2015	MZ475754
	BRSP05-15	KX838513,MG211835
	29RJ1609159	KEXV01038854
	29RJ1610535	KEXV01038937
	29SP1604241	KEXV01043669
	29RJ1702501	KEXV01039172
	29RJ1711526	KEXV01039737
	29RJ1713907	KEXV01039835
	29SP1713881	KEXV01046770
	F1_6514	FN687221,FN687230
	HIVST-018027	JX460454
	HIVST-019115	JX460497
	10BR_RJ053	KJ849813
	MSM305	KF726017
